# Supplementary material for: SLAF-seq: An Efficient Method of Large-Scale De Novo SNP Discovery and Genotyping Using High-Throughput Sequencing
Source: PLoS One. 2013 Mar 19;8(3):e58700. doi: 10.1371/journal.pone.0058700 (PMC3602454; doi:10.1371/journal.pone.0058700)
Supplement: Table S1 — Number of detailed reads in each individual carp. (XLSX) [file pone.0058700.s005.xlsx]

## Sheet: Sheet1
Table S1. Number of detailed reads in each individual carp
Sample ID	Reads(#)	Sample ID	Reads(#)	Sample ID	Reads(#)
P	4784169	71	906730	154	208545
M	5117445	72	826943	156	143002
1	519113	73	742936	157	101266
2	277601	74	564936	158	120272
3	335600	75	809266	160	471326
4	465659	76	684646	161	350871
5	398516	77	605178	162	398942
6	650351	78	444219	163	210842
7	269167	79	533437	164	187071
8	621584	80	357323	165	347619
9	249018	81	246112	166	447573
10	413879	82	430193	167	183810
11	1304750	83	441276	168	266062
12	558059	84	462032	169	262358
13	991025	85	346475	170	171882
14	760909	86	326471	171	228701
15	290050	87	486412	172	243402
16	402853	88	481274	173	275543
17	285018	89	461401	174	288400
18	713658	90	455268	175	105536
19	554106	91	569965	176	103350
20	873599	92	222794	177	210376
21	412178	93	314259	178	414478
22	461560	94	386487	179	252249
23	359683	95	358875	180	295561
24	272241	96	492960	181	573128
25	530654	98	237129	182	211570
26	950024	99	191218	183	153052
27	583912	100	280122	184	188945
28	514840	101	941140	185	281065
29	498467	102	344226	186	314751
30	602527	103	1004339	187	145005
31	768501	104	527676	188	411693
32	548808	105	290467	189	146866
33	490498	106	305907	190	307964
34	681810	107	516500	191	897561
35	469840	108	721256	192	257222
36	355633	109	475655	193	910374
37	505882	110	463946	194	592494
38	595423	111	373479	195	233734
39	393455	112	404416	196	331002
40	451323	113	241905	197	327007
41	229500	114	279117	198	599380
42	487828	115	713397	199	455099
43	472628	116	847905	200	662785
44	420239	117	720083	201	320446
45	591670	118	447239	202	255486
46	656040	119	342883	203	409408
47	409427	120	282037	204	218042
48	381884	121	592632	205	980765
49	287092	122	508754	206	801636
50	573837	123	313524	207	612975
51	407405	124	236971	208	636213
52	372429	125	307951	209	385433
53	675098	126	385435	210	537492
54	467794	127	374546	211	596296
55	434354	128	455026	212	456371
56	1104609	132	145112	213	475601
57	500044	133	210245	214	482097
58	1148408	135	192976	215	261034
59	806095	136	319225	216	219444
60	333381	140	112431	217	377398
61	550953	141	177501	218	426591
62	669208	143	180846	225	354461
63	767189	145	138830	226	185565
64	821897	146	438129	227	421235
65	500782	147	131972	228	566925
66	416257	148	517996	229	427993
67	417713	149	326617	230	417848
68	309412	151	146913	ave.	445017
69	348315	152	157205	total	103800295
70	1262717	153	295466
