# Supplementary material for: SLAF-seq: An Efficient Method of Large-Scale De Novo SNP Discovery and Genotyping Using High-Throughput Sequencing
Source: PLoS One. 2013 Mar 19;8(3):e58700. doi: 10.1371/journal.pone.0058700 (PMC3602454; doi:10.1371/journal.pone.0058700)
Supplement: Table S2 — Independent Sanger sequencing for quality validation of SLAF-seq genotyping. (XLSX) [file pone.0058700.s006.xlsx]

## Sheet: Sheet1
Table S2. Independent Sanger sequencing for quality validation of SLAF-seq genotyping
Marker ID	Type	Genotyping	P	M	11	13	26	30	34	56	58	59	1	12	29	31	32	33	45	49	53	62	84
Marker15837	C/T	SLAF-seq	C/T	T	T	C/T	T	C/T	C/T	T	T	T	T	T	T	T	T	C/T	T	T	T	T	C/T
		Score	30	30	27	30	30	5	30	30	30	3	12	15	24	30	30	30	24	12	21	30	30
		Sanger	C/T	T	T	C/T	T	T	C/T	T	T	T	T	T	T	T	T	C/T	T	T	T	T	C/T
Marker11045	A/G	SLAF-seq	G	A/G	G	G	G	A/G	A/G	G	A/G	A/G	G	G	A/G	G	A/G	G	G	G	G	G	A/G
		Score	30	30	30	30	30	30	30	30	30	30	24	27	30	30	30	30	30	10	30	30	30
		Sanger	G	A/G	G	G	G	A/G	A/G	G	A/G	A/G	G	G	A/G	G	A/G	G	G	G	G	G	A/G
Marker9196	C/T	SLAF-seq	C/T	C/T	C/T	C/T	C/T	T	T	C/T	T	C/T	C	T	C/T	T	T	T	C/T	C	C	C/T	C
		Score	30	30	30	30	30	21	12	30	30	30	12	18	30	27	10	18	30	7	21	30	10
		Sanger	C/T	C/T	C/T	C/T	C/T	T	T	C/T	T	C/T	C	T	C/T	T	T	T	C/T	C	C	C/T	C
Marker8099	A/C	SLAF-seq	A/C	A	A	A/C	A	A	A	A/C	A	A	A/C	A/C	A/C	A/C	A/C	A	A	A	A	A/C	A
		Score	30	30	30	30	30	27	24	30	30	30	27	30	30	30	30	12	21	3	30	9	15
		Sanger	A/C	A	A	A/C	A	A	A	A/C	A	A	A/C	A/C	A/C	A/C	A/C	A	A	A	A	A	A
Marker41075	C/T	SLAF-seq	C/T	C/T	C/T	C/T	C/T	C	C	C/T	C	C/T	T	C	C	C/T	C	C	C/T	C/T	C/T	C	T
		Score	30	30	30	30	30	30	30	30	30	30	30	30	24	30	27	27	30	30	30	30	18
		Sanger	C/T	C/T	C/T	C/T	C/T	C	C	C/T	C	C/T	T	C	C	C/T	C	C	C/T	C/T	C/T	C	T
Marker39646	C/T	SLAF-seq	T	C/T	T	T	T	C/T	C/T	T	C/T	C/T	T	T	C/T	T	C/T	T	T	T	T	T	C/T
		Score	30	30	27	30	30	30	7	21	30	30	24	24	18	21	7	5	10	5	18	18	27
		Sanger	T	C/T	T	T	T	C/T	C/T	T	C/T	C/T	T	T	C/T	T	C/T	T	T	T	T	T	C/T
Marker101057	A/T	SLAF-seq	A/T	A	A	A/T	A/T	A	A/T	A	A/T	A	A	A	A	A/T	A	A/T	A	A/T	A	A	A
		Score	30	30	27	30	2	12	27	27	30	30	10	10	10	27	18	24	10	30	21	30	5
		Sanger	A/T	A	A	A/T	A	A	A/T	A	A/T	A	A	A	A	A/T	A	A/T	A	A/T	A	A	A
Marker84915	C/T	SLAF-seq	C	C/T	C/T	C/T	C/T	C/T	C/T	C	C/T	C/T	C/T	C	C/T	C/T	C	C	C/T	C	C	C	C
		Score	30	30	30	27	30	30	27	3	30	30	30	3	30	30	12	5	30	7	15	15	10
		Sanger	C	C/T	C/T	C/T	C/T	C/T	C/T	C	C/T	C/T	C/T	C/T	C/T	C/T	C	C	C/T	C	C	C	C
Marker48174	C/T	SLAF-seq	C	C/T	C	C/T	C	C/T	C	C	C/T	C	C/T	C	C	C/T	C	C	C/T	C	C/T	C/T	C
		Score	30	30	30	21	15	27	30	30	30	27	30	12	7	30	27	12	30	7	30	30	7
		Sanger	C	C/T	C	C/T	C	C/T	C	C	C/T	C	C/T	C	C	C/T	C	C	C/T	C	C/T	C/T	C/T
Marker38237	C/G	SLAF-seq	G	C/G	G	C/G	C/G	G	C/G	C/G	G	C/G	C/G	G	G	G	G	C/G	G	G	C/G	G	C/G
		Score	30	30	30	30	30	18	30	30	30	30	5	15	12	18	5	30	10	10	30	18	27
		Sanger	G	C/G	G	C/G	C/G	G	C/G	C/G	G	C/G	C/G	G	G	G	G	C/G	G	G	C/G	G	C/G
