# Supplementary material for: SLAF-seq: An Efficient Method of Large-Scale De Novo SNP Discovery and Genotyping Using High-Throughput Sequencing
Source: PLoS One. 2013 Mar 19;8(3):e58700. doi: 10.1371/journal.pone.0058700 (PMC3602454; doi:10.1371/journal.pone.0058700)
Supplement: Table S3 — Detail statistics of high density common carp genetic map. (XLSX) [file pone.0058700.s007.xlsx]

## Sheet: Table S4
Table S3. Detail statistics of high density common carp genetic map
	Sex-average							Male							Female
Linkage map	Markers	Total cMs	Avg. marker intervals	No. total genotypes	No. doubtful recombinations	% of doubtful recombinations		Markers	Total cMs	Avg. marker intervals	No. total genotypes	No. doubtful recombinations	% doubtful recombinations		Markers	Total cMs	Avg. marker intervals	No. total genotypes	No. doubtful recombinations	% doubtful recombinations
LG01-1	128	73.94	0.58	21248	383	0.0180252		34	29.98	0.91	5644	45	0.00797307		26	67.91	2.72	4316	118	0.0273401
LG01-2	128	71.05	0.56	21248	351	0.0165192		19	35.92	2	3154	47	0.0149017		92	64.18	0.71	15272	152	0.00995285
LG02-1	123	102.22	0.84	20418	573	0.0280635		62	64.52	1.06	10292	57	0.00553828		63	77.69	1.25	10458	113	0.0108051
LG02-2	100	70.5	0.71	16600	291	0.0175301		57	72.93	1.3	9462	73	0.00771507		69	78.64	1.16	11454	82	0.00715907
LG03-1	151	79.08	0.53	25066	476	0.0189899		74	71.45	0.98	12284	142	0.0115598		37	55.53	1.54	6142	114	0.0185607
LG03-2	148	152.47	1.04	24568	1336	0.0543797		39	58.27	1.53	6474	95	0.0146741		47	88.08	1.91	7802	81	0.010382
LG04-1	144	70.03	0.49	23904	414	0.0173193		97	99.6	1.04	16102	178	0.0110545		78	84.6	1.1	12948	38	0.00293482
LG04-2	142	62.02	0.44	23572	406	0.0172238		33	36.4	1.14	5478	137	0.0250091		61	62.37	1.04	10126	91	0.00898677
LG05-1	173	119.89	0.7	28718	316	0.0110036		71	60.9	0.87	11786	18	0.00152724		63	80.11	1.29	10458	260	0.0248614
LG05-2	147	58.87	0.4	24402	453	0.0185641		21	21.7	1.09	3486	80	0.0229489		51	65.17	1.3	8466	70	0.00826837
LG06-1	87	122.08	1.42	14442	195	0.0135023		44	60.39	1.4	7304	59	0.00807777		70	69.61	1.01	11620	57	0.00490534
LG06-2	75	60.81	0.82	12450	195	0.0156627		54	45.77	0.86	8964	45	0.00502008		48	72.59	1.54	7968	83	0.0104167
LG07-1	197	86.35	0.44	32702	423	0.012935		49	65.94	1.37	8134	171	0.0210229		68	83.37	1.24	11288	80	0.00708717
LG07-2	189	82.54	0.44	31374	446	0.0142156		16	51.89	3.46	2656	62	0.0233434		23	67.69	3.08	3818	151	0.0395495
LG08-1	142	124.38	0.88	23572	360	0.0152724		34	41.34	1.25	5644	71	0.0125797		59	71.46	1.23	9794	129	0.0131713
LG08-2	67	59.76	0.91	11122	147	0.013217		38	62.19	1.68	6308	58	0.00919467		67	63.68	0.96	11122	46	0.00413595
LG09-1	143	70.52	0.5	23738	177	0.0074564		66	52.47	0.81	10956	40	0.00365097		83	70.1	0.85	13778	106	0.00769342
LG09-2	138	89.48	0.65	22908	368	0.0160643		32	71.47	2.31	5312	36	0.00677711		53	74.47	1.43	8798	251	0.0285292
LG10-1	123	58.46	0.48	20418	270	0.0132236		57	35.22	0.63	9462	64	0.0067639		14	54.88	4.22	2324	47	0.0202238
LG10-2	65	73.67	1.15	10790	91	0.00843373		38	54.85	1.48	6308	12	0.00190235		39	80.77	2.13	6474	63	0.00973123
LG11-1	92	80.99	0.89	15272	148	0.00969094		55	66.53	1.23	9130	17	0.00186199		52	77.06	1.51	8632	100	0.0115848
LG11-2	82	52.35	0.65	13612	159	0.0116809		23	33.32	1.51	3818	93	0.0243583		44	73.57	1.71	7304	42	0.00575027
LG12-1	102	59.59	0.59	16932	185	0.0109261		51	38.95	0.78	8466	25	0.00295299		111	92.53	0.84	18426	70	0.00379898
LG12-2	97	75.9	0.79	16102	128	0.00794932		27	23.2	0.89	4482	16	0.00356983		146	119.84	0.83	24236	93	0.00383727
LG13-1	98	60.3	0.62	16268	216	0.0132776		70	49.2	0.71	11620	88	0.00757315		24	65.38	2.84	3984	39	0.00978916
LG13-2	71	75.95	1.08	11786	101	0.00856949		23	24.54	1.12	3818	50	0.0130959		39	62.33	1.64	6474	61	0.0094223
LG14-1	167	66.18	0.4	27722	429	0.0154751		100	46.09	0.47	16600	77	0.00463855		30	74.62	2.57	4980	95	0.0190763
LG14-2	95	66.93	0.71	15770	189	0.0119848		75	58.67	0.79	12450	15	0.00120482		58	96.7	1.7	9628	28	0.00290818
LG15-1	110	72.93	0.67	18260	168	0.00920044		92	67.22	0.74	15272	15	0.00098219		91	99.3	1.1	15106	87	0.0057593
LG15-2	89	62.31	0.71	14774	233	0.0157709		24	59.95	2.61	3984	56	0.0140562		108	93.48	0.87	17928	77	0.00429496
LG16-1	167	67.7	0.41	27722	308	0.0111103		31	50.55	1.69	5146	92	0.017878		113	67.17	0.6	18758	93	0.00495788
LG16-2	136	92.05	0.68	22576	257	0.0113838		36	58.74	1.68	5976	67	0.0112115		77	78.16	1.03	12782	169	0.0132217
LG17-1	123	79.02	0.65	20418	298	0.014595		22	28.47	1.36	3652	28	0.00766703		101	99.68	1	16766	146	0.0087081
LG17-2	114	105.65	0.93	18924	226	0.0119425		23	74.07	3.37	3818	146	0.0382399		91	79.98	0.89	15106	74	0.00489872
LG18-1	180	74.59	0.42	29880	528	0.0176707		36	44.13	1.26	5976	167	0.0279451		82	79.27	0.98	13612	104	0.00764032
LG18-2	135	85.42	0.64	22410	430	0.0191879		50	28.92	0.59	8300	68	0.00819277		44	59.32	1.38	7304	190	0.0260131
LG19-1	123	63.29	0.52	20418	229	0.0112156		73	51.16	0.71	12118	15	0.00123783		34	69.25	2.1	5644	145	0.025691
LG19-2	115	96.51	0.85	19090	182	0.00953379		14	33.57	2.58	2324	34	0.0146299		92	78.3	0.86	15272	126	0.00825039
LG20-1	113	53.32	0.48	18758	178	0.00948928		46	55.91	1.24	7636	79	0.0103457		57	60.59	1.08	9462	64	0.0067639
LG20-2	118	77.95	0.67	19588	177	0.00903614		15	18.86	1.35	2490	14	0.00562249		90	75.27	0.85	14940	134	0.00896921
LG21-1	124	71.84	0.58	20584	285	0.0138457		53	32.39	0.62	8798	78	0.00886565		71	77.77	1.11	11786	103	0.00873918
LG21-2	114	72.22	0.64	18924	237	0.0125238		15	23.42	1.67	2490	126	0.0506024		80	77.54	0.98	13280	82	0.0061747
LG22-1	106	75.6	0.72	17596	222	0.0126165		29	64.85	2.32	4814	73	0.0151641		61	91.58	1.53	10126	47	0.00464152
LG22-2	78	68.01	0.88	12948	149	0.0115076		17	29.76	1.86	2822	49	0.0173636		68	83	1.24	11288	65	0.00575833
LG23-1	63	126.89	2.05	10458	121	0.0115701		62	54.36	0.89	10292	44	0.00427517		44	81.59	1.9	7304	55	0.00753012
LG23-2	78	66.52	0.86	12948	118	0.00911338		63	51.07	0.82	10458	21	0.00200803		17	64.25	4.02	2822	104	0.0368533
LG24-1	117	65.2	0.56	19422	244	0.0125631		33	67.03	2.09	5478	52	0.00949252		44	57.33	1.33	7304	68	0.00930997
LG24-2	107	70.16	0.66	17762	532	0.0299516		35	23.27	0.68	5810	99	0.0170396		31	80.15	2.67	5146	89	0.017295
LG25-1	91	99.01	1.1	15106	194	0.0128426		16	56.64	3.78	2656	69	0.0259789		50	65.67	1.34	8300	86	0.0103614
LG25-2	70	87.49	1.27	11620	184	0.0158348		14	23.09	1.78	2324	56	0.0240964		45	87.12	1.98	7470	66	0.00883534
Total	5885	3959.99	0.678662	976910	14726	0.0150741		2158	2431.13	1.15329	358228	3319	0.00926505		3106	3800.7	1.24368	515596	4834	0.00937556
