# Supplementary material for: SLAF-seq: An Efficient Method of Large-Scale De Novo SNP Discovery and Genotyping Using High-Throughput Sequencing
Source: PLoS One. 2013 Mar 19;8(3):e58700. doi: 10.1371/journal.pone.0058700 (PMC3602454; doi:10.1371/journal.pone.0058700)
Supplement: Table S4 — SLAF-seq pre-designs for different species. (XLSX) [file pone.0058700.s008.xlsx]

## Sheet: 最终版更新-核对liuhui
Table S4. SLAF-seq pre-designs for different species
Species	Genome size (Mb)	Assembly size (Mb)	repeat%	GC%	Fragment range (bp)	Enzyme group	Expected no. SLAFs	No. SLAFs per 100K	Simplifica- tion ratio	% of SLAFs in repeats
rice	420	383	0.390914	0.4243	450-500	HaeIII+MseI	27826.4	6.62533	0.0039752	0.168833
grape	475	486	0.472648	0.3341	450-500	HaeIII	22426.6	4.7214	0.00283284	0.276635
poplar	485	417	0.190912	0.3257	450-500	BfaI	57417.3	11.8386	0.00710317	0.0679587
millet	490	402	0.394669	0.4561	450-500	MspI	38139.6	7.78358	0.00467015	0.173888
sorghum	730	739	0.629879	0.4149	450-500	MspI	46766.4	6.40636	0.00384382	0.272974
soybean	1100	950	0.429662	0.3421	450-500	HaeIII+MseI	96876.4	8.80695	0.00528417	0.215161
chicken	1200	1032	0.0970579	0.394	450-500	MspI	15231.4	1.26928	0.00076157	0.0504222
zebrafish	1500	1199	0.491937	0.3605	450-500	AluI+MseI	57193.9	3.81293	0.00228776	0.201263
mouse	2500	2655	0.43358	0.4024	500-550	HhaI	16557.4	0.662298	0.000397379	0.129247
rat	2750	2795	0.401126	0.38	500-550	HhaI	21408.7	0.778497	0.000467098	0.107667
chimpanzee	2900	3408	0.40766	0.3349	450-500	HaeIII+MseI	158510	5.46585	0.00327951	0.288027
human	2900	3096	0.469008	0.3748	450-500	MspI	54125.8	1.86641	0.00111984	0.155563
