# Supplementary material for: SLAF-seq: An Efficient Method of Large-Scale De Novo SNP Discovery and Genotyping Using High-Throughput Sequencing
Source: PLoS One. 2013 Mar 19;8(3):e58700. doi: 10.1371/journal.pone.0058700 (PMC3602454; doi:10.1371/journal.pone.0058700)
Supplement: Table S5 — Comparison between SLAF-seq and other genotyping technologies. (XLSX) [file pone.0058700.s009.xlsx]

## Sheet: Sheet1
Table S5. Comparison between SLAF-seq and other genotyping technologies
Technology	Marker discovery			Marker controllability					Throughput and cost
	de novo Marker discovery	Genotyping method		Number controllability	Distribution controllability	Reduction of repetitive regions	frequency normalization		Marker thoughput	Sample thoughput	Cost
SSR	No	Electrophoresis		Controllable	Uncontrollable	Weak	unnecessary		Low	Low	Expensive
AFLP	Yes	Electrophoresis		Uncontrollable	Weak	Weak	unnecessary		Low	Low	Expensive
Golden Gate	No	Hybridization		Controllable	Uncontrollable	Strong	unnecessary		Medium	Medium	Medium
Affimatix	No	Hybridization		Controllable	Uncontrollable	Strong	unnecessary		High	Medium	Cheap
RAD	Yes	SE Sequencing		Uncontrollable	Weak	Medium	Low		High	Medium	Cheap
SLAF-seq	Yes	PE Sequencing		Controllable	Strong	Strong	Strong		High	High	Cheap
